# Supplementary material for: Microgeographic population structuring in a genus of California trapdoor spiders and discovery of an enigmatic new species (Euctenizidae: Promyrmekiaphila korematsui sp. nov.)
Source: Ecol Evol. 2024 Mar 1;14(3):e10983. doi: 10.1002/ece3.10983 (PMC10905247; doi:10.1002/ece3.10983)
Supplement: Supplementary file 1 — Appendix S1 [file ECE3-14-e10983-s001.xlsx]

## Sheet: localities
SpecimenID	Locality::Locality Details	Locality::Latitude	Locality::Longitude	Genus	Specific epithet	Locality::County_District	Sex	terminal_labels	UCE Clade species	UCE Clade lineage
BME101037	Quail Ridge UC Reserve	38.4833	-122.147	Promyrmekiaphila	clathrata	Napa		BME101037 Promyrmekiaphila clathrata scaffolds	clathrata_beta	J
BME101038	Quail Ridge UC Reserve	38.4833	-122.147	Promyrmekiaphila	clathrata	Napa
BME101039	Quail Ridge UC Reserve	38.4833	-122.147	Promyrmekiaphila	clathrata	Napa		BME101039 Promyrmekiaphila clathrata scaffolds	clathrata_beta	J
BME101266	Taft Ave, Albany Hill Park	37.8958	-122.304	Promyrmekiaphila	clathrata	Albany			clathrata_alpha	C
BME101267	Taft Ave, Albany Hill Park	37.8958	-122.304	Promyrmekiaphila	clathrata	Albany		BME101267 Promyrmekiaphila scaffolds	clathrata_alpha	C
BME101268	Taft Ave, Albany Hill Park	37.8958	-122.304	Promyrmekiaphila	clathrata	Albany
BME101269	Taft Ave, Albany Hill Park	37.8958	-122.304	Promyrmekiaphila	clathrata	Albany
BME101846	Rancho San Antonio County Park	37.3378	-122.119	Promyrmekiaphila	clathrata	Santa Clara		BME101846 Promyrmekiaphila scaffolds	clathrata_beta	M
BME101847	Eden Canyon Rd., 0.3 mi. N of I-580	37.7047	-122.02	Promyrmekiaphila	clathrata	Alameda		BME101847 Promyrmekiaphila scaffolds	clathrata_beta	M
BME101848	Coleman Valley Rd., 4.3 mi. E of Hwy1	38.403	-123.034	Promyrmekiaphila	clathrata	Sonoma		BME101848 Promyrmekiaphila scaffolds	clathrata_beta	I
BME101849	Highland Rd., 0.5 mi W of Carneal Rd.	37.7739	-121.82	Promyrmekiaphila	clathrata	Contra Costa		BME101849 Promyrmekiaphila scaffolds	clathrata_beta	J
BME101850	Arroyo Rd., 1.9 mi. S of Wetmore Rd.	37.6213	-121.759	Promyrmekiaphila	clathrata	Alameda
BME101851	Mendenhall Rd., 0.1 mi. E of Del Valle Rd.	37.6048	-121.684	Promyrmekiaphila	clathrata	Alameda		BME101851 Promyrmekiaphila scaffolds	clathrata_beta	L
BME101852	Marsh Rd, 0.9 mi N of Felter Rd	37.4468	-121.812	Promyrmekiaphila	clathrata	Santa Clara		BME101852 Promyrmekiaphila scaffolds	clathrata_beta	M
BME101853	Trinity Rd., vicinity of Hwy12	38.3798	-122.511	Promyrmekiaphila	clathrata	Sonoma		BME101853 Promyrmekiaphila scaffolds	clathrata_beta	I
BME101854	Pescadero Rd., via Loma Mar	37.2694	-122.316	Promyrmekiaphila	clathrata	San Mateo		BME101854 Promyrmekiaphila scaffolds	clathrata_beta	M
BME101855	Marsh Rd, 0.9 mi N of Felter Rd	37.4468	-121.812	Promyrmekiaphila	clathrata	Santa Clara
BME101865	Goat Mountain Rd, vic Mendocino NF boundary	39.2991	-122.545	Promyrmekiaphila	clathrata	Colusa
BME101866	Goat Mountain Rd, vic Mendocino NF boundary	39.2991	-122.545	Promyrmekiaphila	clathrata	Colusa
BME101876	Sites Lodoga Rd, vic Stonyford	39.3562	-122.421	Promyrmekiaphila	clathrata	Colusa
BME101877	Sites Lodoga Rd, vic Stonyford	39.3562	-122.421	Promyrmekiaphila	clathrata	Colusa
BME101878	Sites Lodoga Rd, vic Stonyford	39.3562	-122.421	Promyrmekiaphila	clathrata	Colusa
BME101879	Sites Lodoga Rd, vic Stonyford	39.3562	-122.421	Promyrmekiaphila	clathrata	Colusa
BME102221	CA-Hwy 128, S of Boonville	38.8289	-123.044	Promyrmekiaphila	clathrata	Sonoma
BME102222	CA-Hwy 128, S of Boonville	38.8289	-123.044	Promyrmekiaphila	clathrata	Sonoma
BME102223	CA-Hwy 128, S of Boonville	38.8289	-123.044	Promyrmekiaphila	clathrata	Sonoma
BME102224	CA-Hwy 128, S of Boonville	38.8289	-123.044	Promyrmekiaphila	clathrata	Sonoma
BME102226	CA-Hwy 175	38.9684	-123.027	Promyrmekiaphila	clathrata	Riverside
BME102227	CA-Hwy 175	38.9684	-123.027	Promyrmekiaphila	clathrata	Riverside
BME102228	CA-Hwy 175	38.9684	-123.027	Promyrmekiaphila	clathrata	Riverside
BME102229	Berryessa-Knoxville Rd.	38.7236	-122.266	Promyrmekiaphila	clathrata	Napa
BME102230	Berryessa-Knoxville Rd.	38.7236	-122.266	Promyrmekiaphila	clathrata	Napa
BME102231	Berryessa-Knoxville Rd.	38.7236	-122.266	Promyrmekiaphila	clathrata	Napa
BME102232	Berryessa-Knoxville Rd.	38.7236	-122.266	Promyrmekiaphila	clathrata	Napa
BME102235	CA-Hwy 36, S of Platina	40.3177	-122.782	Promyrmekiaphila	winnemem	Shasta
BME102306	CA-Hwy 128, S of Boonville	38.8295	-123.044	Promyrmekiaphila	clathrata	Sonoma
BME102307	CA-Hwy 128, S of Boonville	38.8295	-123.044	Promyrmekiaphila	clathrata	Sonoma
BME102308	Flynn Creek Rd.	39.2148	-123.605	Promyrmekiaphila	clathrata	Sonoma
BME102316	Country Rd 303	39.4556	-122.467	Promyrmekiaphila	clathrata	Glenn			clathrata_beta	J
BME102317	Country Rd 303	39.4556	-122.467	Promyrmekiaphila	clathrata	Glenn
BME102320	Country Rd 303	39.4511	-122.47	Promyrmekiaphila	clathrata	Glenn
BME102321	Country Rd 303	39.4511	-122.47	Promyrmekiaphila	clathrata	Glenn
BME102338	Quail Ridge UC Reserve	38.4833	-122.147	Promyrmekiaphila	clathrata	Napa
BME102340	Quail Ridge UC Reserve	38.4833	-122.147	Promyrmekiaphila	clathrata	Napa
BME102341	Quail Ridge UC Reserve	38.4833	-122.147	Promyrmekiaphila	clathrata	Napa
BME102342	Quail Ridge UC Reserve	38.4833	-122.147	Promyrmekiaphila	clathrata	Napa
BME102343	Quail Ridge UC Reserve	38.4833	-122.147	Promyrmekiaphila	clathrata	Napa
BME102344	Quail Ridge UC Reserve	38.4833	-122.147	Promyrmekiaphila	clathrata	Napa			clathrata_beta	J
BME102345	Quail Ridge UC Reserve	38.4833	-122.147	Promyrmekiaphila	clathrata	Napa
BME102346	Quail Ridge UC Reserve	38.4833	-122.147	Promyrmekiaphila	clathrata	Napa
BME102347	Quail Ridge UC Reserve	38.4833	-122.147	Promyrmekiaphila	clathrata	Napa
BME102348	Quail Ridge UC Reserve	38.4833	-122.147	Promyrmekiaphila	clathrata	Napa
BME102349	Quail Ridge UC Reserve	38.4833	-122.147	Promyrmekiaphila	clathrata	Napa
BME102350	Quail Ridge UC Reserve	38.4833	-122.147	Promyrmekiaphila	clathrata	Napa			clathrata_beta	J
BME102351	Quail Ridge UC Reserve	38.4833	-122.147	Promyrmekiaphila	clathrata	Napa
BME102352	Quail Ridge UC Reserve	38.4833	-122.147	Promyrmekiaphila	clathrata	Napa
BME102981	Clarkia Trail in Edgewood Park	37.4594	-122.285	Promyrmekiaphila	korematsui	San Mateo
BME102982	Clarkia Trail in Edgewood Park	37.4594	-122.285	Promyrmekiaphila	korematsui	San Mateo
BME102984	Clarkia Trail in Edgewood Park	37.4594	-122.285	Promyrmekiaphila	korematsui	San Mateo			korematsui
BME102986	Clarkia Trail in Edgewood Park	37.4594	-122.285	Promyrmekiaphila	korematsui	San Mateo
BME102995	Del Puerto Canyon Rd	37.4737	-121.235	Promyrmekiaphila		Stanislaus			clathrata_beta	K
BME102996	Del Puerto Canyon Rd	37.4737	-121.235	Promyrmekiaphila		Stanislaus
BME102997	Del Puerto Canyon Rd	37.4737	-121.235	Promyrmekiaphila		Stanislaus
BME102999	Dinosaur Point Rd in Pacheco State Park	37.0635	-121.206	Promyrmekiaphila	clathrata	San Benito
BME103000	Dinosaur Point Rd in Pacheco State Park	37.0635	-121.206	Promyrmekiaphila	clathrata	San Benito			clathrata_beta	K
BME103001	Dinosaur Point Rd in Pacheco State Park	37.0635	-121.206	Promyrmekiaphila	clathrata	San Benito
BME103002	Dinosaur Point Rd in Pacheco State Park	37.0635	-121.206	Promyrmekiaphila	clathrata	San Benito
BME103003	Dinosaur Point Rd in Pacheco State Park	37.0635	-121.206	Promyrmekiaphila	clathrata	San Benito
BME103004	Dinosaur Point Rd in Pacheco State Park	37.0635	-121.206	Promyrmekiaphila	clathrata	San Benito
BME103005	Dinosaur Point Rd in Pacheco State Park	37.0635	-121.206	Promyrmekiaphila	clathrata	San Benito
BME103006	Dinosaur Point Rd in Pacheco State Park	37.0635	-121.206	Promyrmekiaphila	clathrata	San Benito
BME103027	Lone Tree Rd. N facing roadcut	36.9107	-121.25	Promyrmekiaphila	clathrata	San Benito
BME103034	Dinosaur Point Rd in Pacheco State Park	37.0635	-121.206	Promyrmekiaphila	clathrata	San Benito
BME103035	Dinosaur Point Rd in Pacheco State Park	37.0635	-121.206	Promyrmekiaphila	clathrata	San Benito
BME103631	Platina Rd, 2.9 mi NE of Hwy 36	40.3656	-122.858	Promyrmekiaphila	winnemem	Shasta	female
BME103632	Platina Rd, 2.9 mi NE of Hwy 36	40.3656	-122.858	Promyrmekiaphila	winnemem	Shasta	female
BME103633	Platina Rd, 2.9 mi NE of Hwy 36	40.3656	-122.858	Promyrmekiaphila	winnemem	Shasta	female
BME103634	Platina Rd, 2.9 mi NE of Hwy 36	40.3656	-122.858	Promyrmekiaphila	winnemem	Shasta	female
BME103635	Platina Rd, 2.9 mi NE of Hwy 36	40.3656	-122.858	Promyrmekiaphila	winnemem	Shasta	female
BME103636	Platina Rd, 2.9 mi NE of Hwy 36	40.3656	-122.858	Promyrmekiaphila	winnemem	Shasta	female
BME103637	Platina Rd, 2.9 mi NE of Hwy 36	40.3656	-122.858	Promyrmekiaphila	winnemem	Shasta	female
MY0000631	~3 mi. W of Guerneville	38.4786	-123	Promyrmekiaphila	clathrata	Sonoma	female
MY0000634	~3 mi. W of Guerneville	38.4786	-123	Promyrmekiaphila	clathrata	Sonoma	male
MY0000635	~3 mi. W of Guerneville	38.4786	-123	Promyrmekiaphila	clathrata	Sonoma	female
MY0000638	~4.1 mi. N of Soquel Center	36.9881	-121.956	Promyrmekiaphila	clathrata	Santa Cruz	female
MY0000661	~3 mi. W of Guerneville	38.4786	-123	Promyrmekiaphila	clathrata	Sonoma	female
MY0000715	Cahagua Rd., 0.1 rd mile from junction with Carmel Valley Road	36.4454	-121.683	Promyrmekiaphila	clathrata	Monterey		MY0000715 Promyrmekiaphila scaffolds	clathrata_beta	M
MY0000717	Mount Madonna County Park, along Mt Madonna road, 0.45 rd miles from junction Pole Line Rd	37.0117	-121.721	Promyrmekiaphila	clathrata	Santa Cruz		MY0000717 Promyrmekiaphila scaffolds	clathrata_beta	M
MY0000727	Hwy 162, 0.9 mi. East of StonyCreek Crossing	39.6155	-122.513	Promyrmekiaphila	clathrata	Glenn
MY0000735	Hwy 162, 0.9 mi. East of StonyCreek Crossing	39.6155	-122.513	Promyrmekiaphila	clathrata	Glenn	female
MY0000736	Hwy 162, 0.9 mi. East of StonyCreek Crossing	39.6155	-122.513	Promyrmekiaphila	clathrata	Glenn	female
MY0000740	Hwy 162, 0.9 mi. East of StonyCreek Crossing	39.6155	-122.513	Promyrmekiaphila	clathrata	Glenn	female
MY0000743	Hwy 162, 0.9 mi. East of StonyCreek Crossing	39.6155	-122.513	Promyrmekiaphila	clathrata	Glenn	female
MY0002269	Inverness, Laurel rd. 0.7 mi off Francis Drake blvd.	38.0701	-122.835	Promyrmekiaphila	clathrata	Marin	female	MY0002269 Promyrmekiaphila scaffolds	clathrata_beta	H
MY0002271	Costanos Canyon, NE side of San Bruno mtn.	37.6992	-122.421	Promyrmekiaphila	clathrata	San Mateo	female	MY0002271 Promyrmekiaphila scaffolds	clathrata_beta	H
MY0002459	Road to Henry W. Coe SP	37.152	-121.586	Promyrmekiaphila	clathrata	Santa Clara	female	MY0002459 Promyrmekiaphila scaffolds	clathrata_beta	M
MY0002460	~4.1 mi. N of Soquel Center on Soquel/Old San Jose Rd.	36.9881	-121.956	Promyrmekiaphila	clathrata	Santa Cruz
MY0002461	~4.1 mi. N of Soquel Center on Soquel/Old San Jose Rd.	36.9881	-121.956	Promyrmekiaphila	clathrata	Santa Cruz		MY0002461 Promyrmekiaphila scaffolds	clathrata_beta	M
MY0002463	Road to Henry W. Coe SP	37.152	-121.586	Promyrmekiaphila	clathrata	Santa Clara
MY0002987	Swasey Dr, 1/4 mi S of Hwy 299	40.5899	-122.482	Promyrmekiaphila	clathrata	Shasta
MY0002989	Guerneville Rd, E of Guerneville	38.4517	-122.925	Promyrmekiaphila	clathrata	Sonoma
MY0002990	Guerneville Rd, E of Guerneville	38.4517	-122.925	Promyrmekiaphila	clathrata	Sonoma
MY0002992	Hwy 116, just W of Forestville	38.4762	-122.925	Promyrmekiaphila	clathrata	Sonoma
MY0002998	Ft. Ross Rd, 6.7 mi E of Meyers Grade Rd.	38.5353	-123.125	Promyrmekiaphila	clathrata	Sonoma		MY0002998 Promyrmekiaphila scaffolds	clathrata_beta	I
MY0002999	Stewarts Point Skaggs Springs Rd, ~0.3 mi E of Hwy 1	38.6548	-123.393	Promyrmekiaphila	clathrata	Sonoma
MY0003000	Stewarts Point Skaggs Springs Rd, ~0.3 mi E of Hwy 1	38.6548	-123.393	Promyrmekiaphila	clathrata	Sonoma		MY0003000 Promyrmekiaphila scaffolds	clathrata_beta	I
MY0003001	Stewarts Point Skaggs Springs Rd, ~0.3 mi E of Hwy 1	38.6548	-123.393	Promyrmekiaphila	clathrata	Sonoma
MY0003002	Stewarts Point Skaggs Springs Rd, ~0.3 mi E of Hwy 1	38.6548	-123.393	Promyrmekiaphila	clathrata	Sonoma
MY0003003	Stewarts Point Skaggs Springs Rd, ~0.3 mi E of Hwy 1	38.6548	-123.393	Promyrmekiaphila	clathrata	Sonoma
MY0003004	Stewarts Point Skaggs Springs Rd, ~0.3 mi E of Hwy 1	38.6548	-123.393	Promyrmekiaphila	clathrata	Sonoma
MY0003005	Stewarts Point Skaggs Springs Rd, 1.1 mi E of Hwy 1	38.6514	-123.38	Promyrmekiaphila	clathrata	Sonoma
MY0003006	Stewarts Point Skaggs Springs Rd, 1.1 mi E of Hwy 1	38.6514	-123.38	Promyrmekiaphila	clathrata	Sonoma
MY0003007	Stewarts Point Skaggs Springs Rd, 1.1 mi E of Hwy 1	38.6514	-123.38	Promyrmekiaphila	clathrata	Sonoma
MY0003008	Stewart Point Skaggs Springs Rd, 3.1 mi E of Hwy 1	38.6538	-123.355	Promyrmekiaphila	clathrata	Sonoma Co
MY0003009	Stewart Point Skaggs Springs Rd, 3.1 mi E of Hwy 1	38.6538	-123.355	Promyrmekiaphila	clathrata	Sonoma Co
MY0003010	Stewart Point Skaggs Springs Rd, 3.1 mi E of Hwy 1	38.6538	-123.355	Promyrmekiaphila	clathrata	Sonoma Co
MY0003011	Stewart Point Skaggs Springs Rd, ~9 mi E of Hwy 1	38.6776	-123.277	Promyrmekiaphila	clathrata	Sonoma Co
MY0003012	Stewart Point Skaggs Springs Rd, ~9 mi E of Hwy 1	38.6776	-123.277	Promyrmekiaphila	clathrata	Sonoma Co		MY0003012 Promyrmekiaphila scaffolds	clathrata_beta	I
MY0003013	Stewart Point Skaggs Springs Rd, ~14.2 mi E of Hwy 1	38.6617	-123.22	Promyrmekiaphila	clathrata	Sonoma
MY0003014	Stewart Point Skaggs Springs Rd, ~14.2 mi E of Hwy 1	38.6617	-123.22	Promyrmekiaphila	clathrata	Sonoma		MY0003014 Promyrmekiaphila scaffolds	clathrata_beta	I
MY0003015	Stewart Point Skaggs Springs Rd, ~14.2 mi E of Hwy 1	38.6617	-123.22	Promyrmekiaphila	clathrata	Sonoma
MY0003016	Stewart Point Skaggs Springs Rd, ~14.2 mi E of Hwy 1	38.6617	-123.22	Promyrmekiaphila	clathrata	Sonoma
MY0003017	Stewart Point Skaggs Springs Rd, ~19.5 mi E of Hwy 1	38.6744	-123.144	Promyrmekiaphila	clathrata	Sonoma
MY0003018	Stewart Point Skaggs Springs Rd, ~19.5 mi E of Hwy 1	38.6744	-123.144	Promyrmekiaphila	clathrata	Sonoma		MY0003018 Promyrmekiaphila scaffolds	clathrata_beta	I
MY0003019	Stewart Point Skaggs Springs Rd, ~19.5 mi E of Hwy 1	38.6744	-123.144	Promyrmekiaphila	clathrata	Sonoma
MY0003020	Stewart Point Skaggs Springs Rd, ~19.5 mi E of Hwy 1	38.6744	-123.144	Promyrmekiaphila	clathrata	Sonoma
MY0003021	Hopland Field Station, University Rd, ~1.1 mi from JCT w/ Eastside Rd	38.9882	-123.082	Promyrmekiaphila	clathrata	Mendocino
MY0003022	Hopland Field Station, University Rd, ~1.1 mi from JCT w/ Eastside Rd	38.9882	-123.082	Promyrmekiaphila	clathrata	Mendocino
MY0003023	Hopland Field Station, University Rd, ~1.1 mi from JCT w/ Eastside Rd	38.9882	-123.082	Promyrmekiaphila	clathrata	Mendocino		MY0003023 Promyrmekiaphila scaffolds	clathrata_alpha	E
MY0003024	Hopland Field Station, University Rd, ~1.1 mi from JCT w/ Eastside Rd	38.9882	-123.082	Promyrmekiaphila	clathrata	Mendocino
MY0003030	Orr Springs Rd, 12.1 mi W of Ackerman Creek	39.2353	-123.394	Promyrmekiaphila	clathrata	Mendocino
MY0003031	Orr Springs Rd, 12.1 mi W of Ackerman Creek	39.2353	-123.394	Promyrmekiaphila	clathrata	Mendocino
MY0003032	Orr Springs Rd, 12.1 mi W of Ackerman Creek	39.2353	-123.394	Promyrmekiaphila	clathrata	Mendocino		MY0003032 Promyrmekiaphila scaffolds	clathrata_alpha	G
MY0003033	Orr Springs Rd, 18.2 mi W of Ackerman Creek	39.2308	-123.476	Promyrmekiaphila	clathrata	Mendocino
MY0003034	Orr Springs Rd, 18.2 mi W of Ackerman Creek	39.2308	-123.476	Promyrmekiaphila	clathrata	Mendocino		MY0003034 Promyrmekiaphila scaffolds	clathrata_alpha	G
MY0003035	Orr Springs Rd, 18.2 mi W of Ackerman Creek	39.2308	-123.476	Promyrmekiaphila	clathrata	Mendocino
MY0003036	Orr Springs Rd, 24.1 mi W of Ackerman Creek	39.261	-123.549	Promyrmekiaphila	clathrata	Mendocino
MY0003037	Orr Springs Rd, 24.1 mi W of Ackerman Creek	39.261	-123.549	Promyrmekiaphila	clathrata	Mendocino
MY0003040	Orr Springs Rd, 24.1 mi W of Ackerman Creek	39.261	-123.549	Promyrmekiaphila	clathrata	Mendocino		MY0003040 Promyrmekiaphila scaffolds	clathrata_alpha	F
MY0003042	Orr Springs Rd, 30.5 mi W of Ackerman Creek	39.2732	-123.647	Promyrmekiaphila	clathrata	Mendocino		MY0003042 Promyrmekiaphila scaffolds	clathrata_alpha	F
MY0003043	Orr Springs Rd, 36.2 mi W of bridge Ackerman Creek	39.2769	-123.71	Promyrmekiaphila	clathrata	Mendocino
MY0003045	Orr Springs Rd, 36.2 mi W of bridge Ackerman Creek	39.2769	-123.71	Promyrmekiaphila	clathrata	Mendocino		MY0003045 Promyrmekiaphila scaffolds	clathrata_alpha	F
MY0003046	Orr Springs Rd, 36.2 mi W of bridge Ackerman Creek	39.2769	-123.71	Promyrmekiaphila	clathrata	Mendocino
MY0003053	Swasey Dr, 1/4 mi S of Hwy 299	40.5899	-122.482	Promyrmekiaphila	winnemem	Shasta		MY0003053 Promyrmekiaphila scaffolds	winnemem
MY0003055	Swasey Dr, 1/4 mi S of Hwy 299	40.5899	-122.482	Promyrmekiaphila	winnemem	Shasta
MY0003056	Swasey Dr, 1/4 mi S of Hwy 299	40.5899	-122.482	Promyrmekiaphila	winnemem	Shasta
MY0003064	Swanton Rd, 3.9 mi from S entrance off Hwy 1, S of Swanton	37.0645	-122.228	Promyrmekiaphila	clathrata	Santa Cruz
MY0003065	Swanton Rd, 3.9 mi from S entrance off Hwy 1, S of Swanton	37.0645	-122.228	Promyrmekiaphila	clathrata	Santa Cruz
MY0003068	Swanton Rd, 3.9 mi from S entrance off Hwy 1, S of Swanton	37.0645	-122.228	Promyrmekiaphila	clathrata	Santa Cruz		MY0003068 Promyrmekiaphila scaffolds	clathrata_beta	M
MY0003087	Morgan Territory Rd, 4.7 mi S of Marsh Creek Rd	37.8504	-121.845	Promyrmekiaphila	clathrata	Contra Costa
MY0003088	Morgan Territory Rd, 4.7 mi S of Marsh Creek Rd	37.8504	-121.845	Promyrmekiaphila	clathrata	Contra Costa		MY0003088 Promyrmekiaphila scaffolds	clathrata_beta	M
MY0003089	Morgan Territory Rd, 4.7 mi S of Marsh Creek Rd	37.8504	-121.845	Promyrmekiaphila	clathrata	Contra Costa
MY0003090	Lake del Valle State Recreational Area, Campsite #53	37.5722	-121.69	Promyrmekiaphila	clathrata	Alameda
MY0003092	Lake del Valle State Recreational Area, Campsite #53	37.5722	-121.69	Promyrmekiaphila	clathrata	Alameda		MY0003092 Promyrmekiaphila scaffolds	clathrata_beta	L
MY0003093	Mt Hamilton Rd/Hwy 130, 3.6 mi E of Quimby Rd	37.329	-121.677	Promyrmekiaphila	clathrata	Santa Clara
MY0003094	Mt Hamilton Rd/Hwy 130, 3.6 mi E of Quimby Rd	37.329	-121.677	Promyrmekiaphila	clathrata	Santa Clara		MY0003094 Promyrmekiaphila scaffolds	clathrata_beta	M
MY0003101	Hwy 35, 2 mi S of Hwy 9	37.2783	-122.15	Promyrmekiaphila	clathrata	Santa Cruz		MY0003101 Promyrmekiaphila scaffolds	clathrata_beta	M
MY0003102	Hwy 35, 2 mi S of Hwy 9	37.2783	-122.15	Promyrmekiaphila	clathrata	Santa Cruz
MY0003103	Hwy 35, 2 mi S of Hwy 9	37.2783	-122.15	Promyrmekiaphila	clathrata	Santa Cruz
MY0003104	Portola State Park, entrance Rd, 0.2 mi from 1st fee station	37.2558	-122.219	Promyrmekiaphila	clathrata	San Mateo		MY0003104 Promyrmekiaphila scaffolds	clathrata_beta	M
MY0003105	Portola State Park, entrance Rd, 0.2 mi from 1st fee station	37.2558	-122.219	Promyrmekiaphila	clathrata	San Mateo
MY0003106	Portola State Park, entrance Rd, 0.2 mi from 1st fee station	37.2558	-122.219	Promyrmekiaphila	clathrata	San Mateo
MY0003110	Alpine Rd, 2.5 mi E of Pescadero Rd	37.291	-122.229	Promyrmekiaphila	clathrata	San Mateo
MY0003111	Alpine Rd, 2.5 mi E of Pescadero Rd	37.291	-122.229	Promyrmekiaphila	clathrata	San Mateo		MY0003111 Promyrmekiaphila scaffolds	clathrata_beta	M
MY0003112	Alpine Rd, 2.5 mi E of Pescadero Rd	37.291	-122.229	Promyrmekiaphila	clathrata	San Mateo
MY0003113	Skyline Blvd./Hwy 35, 11.8 mi N of La Honda Rd	37.4182	-122.319	Promyrmekiaphila	clathrata	San Mateo		MY0003113 Promyrmekiaphila scaffolds	clathrata_beta	M
MY0003114	Skyline Blvd./Hwy 35, 11.8 mi N of La Honda Rd	37.4182	-122.319	Promyrmekiaphila	clathrata	San Mateo
MY0003115	Skyline Blvd./Hwy 35, 11.8 mi N of La Honda Rd	37.4182	-122.319	Promyrmekiaphila	clathrata	San Mateo
MY0003117	Tunitas Creek Rd & Lobitos Creek Rd JCT	37.3794	-122.375	Promyrmekiaphila	clathrata	San Mateo		MY0003117 Promyrmekiaphila scaffolds	clathrata_beta	M
MY0003118	Gazos Creek Rd, 1.2 mi E of Hwy 1	37.1821	-122.351	Promyrmekiaphila	clathrata	San Mateo
MY0003119	Gazos Creek Rd, 1.2 mi E of Hwy 1	37.1821	-122.351	Promyrmekiaphila	clathrata	San Mateo		MY0003119 Promyrmekiaphila scaffolds	clathrata_beta	M
MY0003120	Gazos Creek Rd, 1.2 mi E of Hwy 1	37.1821	-122.351	Promyrmekiaphila	clathrata	San Mateo
MY0003123	Henry Cowell Redwoods SP, Hwy 9, 1.1 mi S of entrance	37.031	-122.065	Promyrmekiaphila	clathrata	Santa Cruz		MY0003123 Promyrmekiaphila scaffolds	clathrata_beta	M
MY0003124	Henry Cowell Redwoods SP, Hwy 9, 1.1 mi S of entrance	37.031	-122.065	Promyrmekiaphila	clathrata	Santa Cruz
MY0003125	Henry Cowell Redwoods SP, Hwy 9, 1.1 mi S of entrance	37.031	-122.065	Promyrmekiaphila	clathrata	Santa Cruz
MY0003126	Summit Rd/Hwy 35, 5 mi S of Hwy 17	37.111	-121.912	Promyrmekiaphila	clathrata	Santa Cruz		MY0003126 Promyrmekiaphila scaffolds	clathrata_beta	M
MY0003127	Summit Rd/Hwy 35, 5 mi S of Hwy 17	37.111	-121.912	Promyrmekiaphila	clathrata	Santa Cruz
MY0003128	Summit Rd/Hwy 35, 5 mi S of Hwy 17	37.111	-121.912	Promyrmekiaphila	clathrata	Santa Cruz
MY0003132	Carmel Valley Rd	36.4512	-121.692	Promyrmekiaphila	clathrata	Monterey
MY0003135	Suisan Valley Rd, 7.0 mi SE of Hwy 121	38.3141	-122.131	Promyrmekiaphila	clathrata	Napa		MY0003135 Promyrmekiaphila scaffolds	clathrata_alpha	C
MY0003136	Suisan Valley Rd, 7.0 mi SE of Hwy 121	38.3141	-122.131	Promyrmekiaphila	clathrata	Napa
MY0003137	Suisan Valley Rd, 7.0 mi SE of Hwy 121	38.3141	-122.131	Promyrmekiaphila	clathrata	Napa
MY0003139	Berryessa Knoxville Rd	38.7235	-122.266	Promyrmekiaphila	clathrata	Napa		MY0003139 Promyrmekiaphila scaffolds	clathrata_alpha	E
MY0003140	Berryessa Knoxville Rd	38.7235	-122.266	Promyrmekiaphila	clathrata	Napa
MY0003141	Berryessa Knoxville Rd	38.7235	-122.266	Promyrmekiaphila	clathrata	Napa
MY0003142	Loch Lomand Rd, Seigler Canyon Rd, & Big Canyon Rd JCT	38.8761	-122.677	Promyrmekiaphila	clathrata	Lake		MY0003142 Promyrmekiaphila scaffolds	clathrata_alpha	D
MY0003143	Butts Canyon Rd, 17.4 mi E of Hwy 29	38.624	-122.443	Promyrmekiaphila	clathrata	Lake		MY0003143 Promyrmekiaphila scaffolds	clathrata_alpha	C
MY0003144	Butts Canyon Rd, 17.4 mi E of Hwy 29	38.624	-122.443	Promyrmekiaphila	clathrata	Lake
MY0003145	Butts Canyon Rd, 17.4 mi E of Hwy 29	38.624	-122.443	Promyrmekiaphila	clathrata	Lake
MY0003147	Petrified Forest Rd & Mountain Home Ranch Rd JCT	38.5696	-122.627	Promyrmekiaphila	clathrata	Napa		MY0003147 Promyrmekiaphila scaffolds	clathrata_alpha	D
MY0003148	Petrified Forest Rd & Mountain Home Ranch Rd JCT	38.5696	-122.627	Promyrmekiaphila	clathrata	Napa
MY0003149	Petrified Forest Rd & Mountain Home Ranch Rd JCT	38.5696	-122.627	Promyrmekiaphila	clathrata	Napa
MY0003150	Geysers Rd, ~14 mi E of Main St/Hwy 101 in Cloverdale	38.8051	-122.843	Promyrmekiaphila	clathrata	Sonoma		MY0003150 Promyrmekiaphila scaffolds	clathrata_alpha	D
MY0003151	Geysers Rd, ~14 mi E of Main St/Hwy 101 in Cloverdale	38.8051	-122.843	Promyrmekiaphila	clathrata	Sonoma
MY0003152	Old Toll Rd, 1 mi S Hwy 175	38.9595	-123.056	Promyrmekiaphila	clathrata	Mendocino
MY0003154	Old Toll Rd/Highland Springs Rd, 1.2 mi W of turnoff for Sheldon Creek Campground, or 13.6 mi W pf Highland Springs Rd & Hwy 175 JCT	38.9417	-123.015	Promyrmekiaphila	clathrata	Mendocino		MY0003154 Promyrmekiaphila scaffolds	clathrata_alpha	E
MY0003155	Old Toll Rd/Highland Springs Rd, 1.2 mi W of turnoff for Sheldon Creek Campground, or 13.6 mi W pf Highland Springs Rd & Hwy 175 JCT	38.9417	-123.015	Promyrmekiaphila	clathrata	Mendocino
MY0003156	Old Toll Rd/Highland Springs Rd, 1.2 mi W of turnoff for Sheldon Creek Campground, or 13.6 mi W pf Highland Springs Rd & Hwy 175 JCT	38.9417	-123.015	Promyrmekiaphila	clathrata	Mendocino
MY0003159	County Rd 201, 4.2 mi N of JCT w/ Hwy 175 (201 is turnoff for Hopland Field STN, but do not turn onto University Dr.)	39.0283	-123.13	Promyrmekiaphila	clathrata	Mendocino		MY0003159 Promyrmekiaphila scaffolds	clathrata_alpha	E
MY0003160	Mountain House Dr, 1.6 mi S of Hwy 101	38.9498	-123.108	Promyrmekiaphila	clathrata	Mendocino		MY0003160 Promyrmekiaphila scaffolds	clathrata_alpha	E
MY0003161	Mountain House Dr, 1.6 mi S of Hwy 101	38.9498	-123.108	Promyrmekiaphila	clathrata	Mendocino
MY0003163	Elk Mountain Rd, 5.9 mi N of Hwy 20	39.2172	-122.934	Promyrmekiaphila	clathrata	Lake		MY0003163 Promyrmekiaphila scaffolds	clathrata_alpha	E
MY0003164	Elk Mountain Rd, 5.9 mi N of Hwy 20	39.2172	-122.934	Promyrmekiaphila	clathrata	Lake
MY0003165	Hwy 162, 1.1 mi E of Elk Creek	39.6151	-122.511	Promyrmekiaphila	clathrata	Glenn		MY0003165 Promyrmekiaphila scaffolds	clathrata_beta	J
MY0003166	Hwy 162, 1.1 mi E of Elk Creek	39.6151	-122.511	Promyrmekiaphila	clathrata	Glenn
MY0003167	Hwy 162, 1.1 mi E of Elk Creek	39.6151	-122.511	Promyrmekiaphila	clathrata	Glenn
MY0003168	Hwy 162, 1.1 mi E of Elk Creek	39.6151	-122.511	Promyrmekiaphila	clathrata	Glenn
MY0003174	Platina Rd, 2.9 mi NE of Hwy 36	40.3657	-122.858	Promyrmekiaphila	winnemem	Shasta		MY0003174 Promyrmekiaphila scaffolds	winnemem
MY0003177	A18/ Lake Blvd, 1/2 mi S of Shasta Lake Natl Rec Area border	40.7065	-122.405	Promyrmekiaphila	winnemem	Shasta
MY0003178	A18/ Lake Blvd, 1/2 mi S of Shasta Lake Natl Rec Area border	40.7065	-122.405	Promyrmekiaphila	winnemem	Shasta		MY0003178 Promyrmekiaphila scaffolds	winnemem
MY0003179	Bowman Rd/A5, 6.6 mi N of Hwy 36	40.3299	-122.409	Promyrmekiaphila	winnemem	Tehama
MY0003180	Bowman Rd/A5, 6.6 mi N of Hwy 36	40.3299	-122.409	Promyrmekiaphila	winnemem	Tehama		MY0003180 Promyrmekiaphila scaffolds	winnemem
MY0003181	Bowman Rd/A5, 6.6 mi N of Hwy 36	40.3299	-122.409	Promyrmekiaphila	winnemem	Tehama
MY0003182	Bowman Rd/A5, 6.6 mi N of Hwy 36	40.3299	-122.409	Promyrmekiaphila	winnemem	Tehama
MY0003183	Hwy 36, 12.8 mi E of Bowman Rd/A5	40.2233	-122.329	Promyrmekiaphila	winnemem	Tehama
MY0003184	Hwy 36, 12.8 mi E of Bowman Rd/A5	40.2233	-122.329	Promyrmekiaphila	winnemem	Tehama
MY0003185	Hwy 36, 12.8 mi E of Bowman Rd/A5	40.2233	-122.329	Promyrmekiaphila	winnemem	Tehama		MY0003185 Promyrmekiaphila scaffolds	winnemem
MY0003186	Sir Francis Drake Rd, 0.1 mi E of Samuel P. Taylor SP eastern boundary	38.0053	-122.707	Promyrmekiaphila	clathrata	Marin
MY0003187	Sir Francis Drake Rd, 1.2 mi W of Samuel P. Taylor SP eastern boundary	38.0069	-122.712	Promyrmekiaphila	clathrata	Marin
MY0003188	Sir Francis Drake Rd, 1.2 mi W of Samuel P. Taylor SP eastern boundary	38.0069	-122.712	Promyrmekiaphila	clathrata	Marin		MY0003188 Promyrmekiaphila scaffolds	clathrata_beta	H
MY0003189	Hwy 1, 0.4 mi S of Sir Francis Drake Blvd/Olema	38.0361	-122.784	Promyrmekiaphila	clathrata	Marin		MY0003189 Promyrmekiaphila scaffolds	clathrata_beta	H
MY0003190	Hwy 1, 0.4 mi S of Sir Francis Drake Blvd/Olema	38.0361	-122.784	Promyrmekiaphila	clathrata	Marin
MY0003191	Hwy 1, 0.4 mi S of Sir Francis Drake Blvd/Olema	38.0361	-122.784	Promyrmekiaphila	clathrata	Marin
MY0003192	Tomales Bay SP entrance, Pierce Point Rd	38.1231	-122.901	Promyrmekiaphila	clathrata	Marin
MY0003193	Tomales Bay SP entrance, Pierce Point Rd	38.1231	-122.901	Promyrmekiaphila	clathrata	Marin		MY0003193 Promyrmekiaphila scaffolds	clathrata_beta	H
MY0003199	Panoramic Hwy, E of Mt Tamalpais SP Pantoll Campground, between Laguna Creek & Fern Creek	37.9143	-122.585	Promyrmekiaphila	clathrata	Marin
MY0003200	Panoramic Hwy, E of Mt Tamalpais SP Pantoll Campground, between Laguna Creek & Fern Creek	37.9143	-122.585	Promyrmekiaphila	clathrata	Marin		MY0003200 Promyrmekiaphila scaffolds	clathrata_beta	H
MY0003201	Panoramic Hwy, E of Mt Tamalpais SP Pantoll Campground, between Laguna Creek & Fern Creek	37.9143	-122.585	Promyrmekiaphila	clathrata	Marin
MY0003202	Panoramic Hwy, E of Mt Tamalpais SP Pantoll Campground, between Laguna Creek & Fern Creek	37.9143	-122.585	Promyrmekiaphila	clathrata	Marin
MY0003203	Bohemian Hwy, 8.2 mi S of Hwy 116	38.4032	-122.945	Promyrmekiaphila	clathrata	Sonoma
MY0003204	Bohemian Hwy, 8.2 mi S of Hwy 116	38.4032	-122.945	Promyrmekiaphila	clathrata	Sonoma
MY0003205	Bohemian Hwy, 8.2 mi S of Hwy 116	38.4032	-122.945	Promyrmekiaphila	clathrata	Sonoma
MY0003206	Hwy 1, 0.5 mi S of Ft. Ross Rd	38.517	-123.242	Promyrmekiaphila	clathrata	Sonoma
MY0003207	Hwy 1, 0.5 mi S of Ft. Ross Rd	38.517	-123.242	Promyrmekiaphila	clathrata	Sonoma		MY0003207 Promyrmekiaphila scaffolds	clathrata_beta	I
MY0003208	Hwy 1, 0.5 mi S of Ft. Ross Rd	38.517	-123.242	Promyrmekiaphila	clathrata	Sonoma
MY0003209	Mountain View Rd, 20.7 mi W of Hwy 128	38.9576	-123.619	Promyrmekiaphila	clathrata	Mendocino		MY0003209 Promyrmekiaphila scaffolds	clathrata_alpha	G
MY0003210	Mountain View Rd, 20.7 mi W of Hwy 128	38.9576	-123.619	Promyrmekiaphila	clathrata	Mendocino
MY0003211	Mountain View Rd, 20.7 mi W of Hwy 128	38.9576	-123.619	Promyrmekiaphila	clathrata	Mendocino
MY0003212	Mountain View Rd, 11.8 mi W of Hwy 128	38.96	-123.496	Promyrmekiaphila	clathrata	Mendocino		MY0003212 Promyrmekiaphila scaffolds	clathrata_alpha	G
MY0003213	Mountain View Rd, 11.8 mi W of Hwy 128	38.96	-123.496	Promyrmekiaphila	clathrata	Mendocino
MY0003214	Mountain View Rd, 11.8 mi W of Hwy 128	38.96	-123.496	Promyrmekiaphila	clathrata	Mendocino
MY0003215	Mountain View Rd, 3.3 mi W of Hwy 128	39.0063	-123.42	Promyrmekiaphila	clathrata	Mendocino
MY0003216	Mountain View Rd, 3.3 mi W of Hwy 128	39.0063	-123.42	Promyrmekiaphila	clathrata	Mendocino
MY0003217	Mountain View Rd, 3.3 mi W of Hwy 128	39.0063	-123.42	Promyrmekiaphila	clathrata	Mendocino		MY0003217 Promyrmekiaphila scaffolds	clathrata_alpha	G
MY0003219	Hwy 20, 4.4 mi E of Hwy 1	39.4049	-123.734	Promyrmekiaphila	clathrata	Mendocino		MY0003219 Promyrmekiaphila scaffolds	clathrata_alpha	F
MY0003220	Hwy 20, 4.4 mi E of Hwy 1	39.4049	-123.734	Promyrmekiaphila	clathrata	Mendocino
MY0003221	Hwy 20, 4.4 mi E of Hwy 1	39.4049	-123.734	Promyrmekiaphila	clathrata	Mendocino
MY0003222	Hwy 20, 12.8 mi E of Hwy 1	39.3579	-123.635	Promyrmekiaphila	clathrata	Mendocino		MY0003222 Promyrmekiaphila scaffolds	clathrata_alpha	F
MY0003223	Hwy 20, 12.8 mi E of Hwy 1	39.3579	-123.635	Promyrmekiaphila	clathrata	Mendocino
MY0003224	Hwy 20, 12.8 mi E of Hwy 1	39.3579	-123.635	Promyrmekiaphila	clathrata	Mendocino
MY0003226	Hwy 20, 22.0 mi E of Hwy 1	39.3596	-123.507	Promyrmekiaphila	clathrata	Mendocino
MY0003227	Hwy 20, 22.0 mi E of Hwy 1	39.3596	-123.507	Promyrmekiaphila	clathrata	Mendocino		MY0003227 Promyrmekiaphila scaffolds	clathrata_alpha	F
MY0003228	Hwy 20, 22.0 mi E of Hwy 1	39.3596	-123.507	Promyrmekiaphila	clathrata	Mendocino
MY0003244	San Pedro Valley County Park, Plaskon Nature Trail	37.5779	-122.475	Promyrmekiaphila	clathrata	San Mateo
MY0003245	San Pedro Valley County Park, Plaskon Nature Trail	37.5779	-122.475	Promyrmekiaphila	clathrata	San Mateo
MY0003246	San Pedro Valley County Park, Plaskon Nature Trail	37.5779	-122.475	Promyrmekiaphila	clathrata	San Mateo		MY0003246 Promyrmekiaphila scaffolds	clathrata_beta	M
MY0003250	Hwy 35, 8.3 mi N of JCT w/ Hwy 84, near Purisima Creek Redwood Reserve	37.4502	-122.339	Promyrmekiaphila	clathrata	San Mateo
MY0003251	Hwy 35, 8.3 mi N of JCT w/ Hwy 84, near Purisima Creek Redwood Reserve	37.4502	-122.339	Promyrmekiaphila	clathrata	San Mateo		MY0003251 Promyrmekiaphila scaffolds	clathrata_beta	M
MY0003254	Big Basin SP, Hihn Hammond Trail	37.1652	-122.24	Promyrmekiaphila	clathrata	Santa Cruz		MY0003254 Promyrmekiaphila scaffolds	clathrata_beta	M
MY0003255	Hwy 236, 1.5 mi S of Big Basin SP	37.1661	-122.187	Promyrmekiaphila	clathrata	Santa Cruz		MY0003255 Promyrmekiaphila scaffolds	clathrata_beta	M
MY0003256	Bear Creek Rd 6.2 mi E of Hwy 9	37.1767	-122.063	Promyrmekiaphila	clathrata	Santa Cruz		MY0003256 Promyrmekiaphila scaffolds	clathrata_beta	M
MY0003257	Bear Creek Rd 6.2 mi E of Hwy 9	37.1767	-122.063	Promyrmekiaphila	clathrata	Santa Cruz
MY0003266	Del Puerto Canyon Rd, 3.7 mi W of I-5	37.4737	-121.236	Promyrmekiaphila	clathrata	Stanislaus		MY0003266 Promyrmekiaphila scaffolds	clathrata_beta	K
MY0003269	Del Puerto Canyon Rd, 3.7 mi W of I-5	37.4737	-121.236	Promyrmekiaphila	clathrata	Stanislaus
MY0003276	Upper Cotton Wood Creek Wildlife Area, Hwy 152 near NW side of San Luis Reservoir	37.0862	-121.181	Promyrmekiaphila	clathrata	Merced
MY0003277	Upper Cotton Wood Creek Wildlife Area, Hwy 152 near NW side of San Luis Reservoir	37.0862	-121.181	Promyrmekiaphila	clathrata	Merced
MY0003278	Upper Cotton Wood Creek Wildlife Area, Hwy 152 near NW side of San Luis Reservoir	37.0862	-121.181	Promyrmekiaphila	clathrata	Merced		MY0003278 Promyrmekiaphila scaffolds	clathrata_beta	K
MY0003281	Dinosaur Point Rd, 0.5 mi SE of Hwy 152	37.0649	-121.21	Promyrmekiaphila	clathrata	Merced
MY0003282	Dinosaur Point Rd, 0.5 mi SE of Hwy 152	37.0649	-121.21	Promyrmekiaphila	clathrata	Merced
MY0003283	Dinosaur Point Rd, 0.5 mi SE of Hwy 152	37.0649	-121.21	Promyrmekiaphila	clathrata	Merced		MY0003283 Promyrmekiaphila scaffolds	clathrata_beta	K
MY0003285	Leavesley Rd, 0.9 mi D of JCT w/ Roop Rd	37.0503	-121.511	Promyrmekiaphila	korematsui	Santa Clara		MY0003285 Promyrmekiaphila scaffolds	korematsui
MY0003286	Leavesley Rd, 0.9 mi D of JCT w/ Roop Rd	37.0503	-121.511	Promyrmekiaphila	korematsui	Santa Clara		MY0003286 Promyrmekiaphila scaffolds	korematsui
MY0003287	Gilroy Hot Springs Rd, 0.6 mi NE of Canada Rd	37.075	-121.468	Promyrmekiaphila	clathrata	Santa Clara
MY0003288	Gilroy Hot Springs Rd, 0.6 mi NE of Canada Rd	37.075	-121.468	Promyrmekiaphila	clathrata	Santa Clara		MY0003288 Promyrmekiaphila scaffolds	clathrata_beta	M
MY0003289	Gilroy Hot Springs Rd, 0.6 mi NE of Canada Rd	37.075	-121.468	Promyrmekiaphila	clathrata	Santa Clara
MY0003298	Quien Sabe Rd, 2.4 mi E of Santa Anita Rd, 2.7 mi W of San Benito Cattle Company-Las Aguilas Corporation	36.8115	-121.242	Promyrmekiaphila	clathrata	San Benito		MY0003298 Promyrmekiaphila scaffolds	clathrata_beta	M
MY0003299	Quien Sabe Rd, 2.4 mi E of Santa Anita Rd, 2.7 mi W of San Benito Cattle Company-Las Aguilas Corporation	36.8115	-121.242	Promyrmekiaphila	clathrata	San Benito
MY0003302	Panoche Rd/J1, 24.0 mi E of Hwy 25	36.614	-120.955	Promyrmekiaphila	clathrata	San Benito
MY0003303	Panoche Rd/J1, 24.0 mi E of Hwy 25	36.614	-120.955	Promyrmekiaphila	clathrata	San Benito
MY0003304	Panoche Rd/J1, 24.0 mi E of Hwy 25	36.614	-120.955	Promyrmekiaphila	clathrata	San Benito		MY0003304 Promyrmekiaphila scaffolds	clathrata_beta	K
MY0003322	Cannon Rd, 0.3 mi S of Anzar Rd	36.8794	-121.59	Promyrmekiaphila	clathrata	San Benito		MY0003322 Promyrmekiaphila scaffolds	clathrata_beta	M
MY0003323	Cannon Rd, 0.3 mi S of Anzar Rd	36.8794	-121.59	Promyrmekiaphila	clathrata	San Benito
MY0003324	Cannon Rd, 0.3 mi S of Anzar Rd	36.8794	-121.59	Promyrmekiaphila	clathrata	San Benito
MY0003333	Almaden Rd, 1.0 mi E of Hicks Rd	37.1664	-121.829	Promyrmekiaphila	korematsui	Santa Clara		MY0003333 Promyrmekiaphila scaffolds	korematsui
MY0003334	Almaden Rd, 1.0 mi E of Hicks Rd	37.1664	-121.829	Promyrmekiaphila	korematsui	Santa Clara		MY0003334 Promyrmekiaphila scaffolds	korematsui
MY0003335	Almaden Rd, 1.0 mi E of Hicks Rd	37.1664	-121.829	Promyrmekiaphila	korematsui	Santa Clara		MY0003335 Promyrmekiaphila scaffolds	korematsui
MY0003338	Hwy 128, 2.0 mi W of Monticello Dam	38.4952	-122.124	Promyrmekiaphila	clathrata	Napa		MY0003338 Promyrmekiaphila scaffolds	clathrata_beta	J
MY0003339	Hwy 128, 2.0 mi W of Monticello Dam	38.4952	-122.124	Promyrmekiaphila	clathrata	Napa
MY0003340	Hwy 128, 2.0 mi W of Monticello Dam	38.4952	-122.124	Promyrmekiaphila	clathrata	Napa
MY0003341	Hwy 128, 2.0 mi W of Monticello Dam	38.4952	-122.124	Promyrmekiaphila	clathrata	Napa
MY0003343	Hwy 128, 7.8 mi W Hwy 121	38.5047	-122.295	Promyrmekiaphila	clathrata	Napa
MY0003344	Hwy 128, 7.8 mi W Hwy 121	38.5047	-122.295	Promyrmekiaphila	clathrata	Napa		MY0003344 Promyrmekiaphila scaffolds	clathrata_alpha	C
MY0003345	Hwy 128, 7.8 mi W Hwy 121	38.5047	-122.295	Promyrmekiaphila	clathrata	Napa
MY0003346	Oakville Grade/Trinity Rd, 8.1 mi E of Hwy 12	38.4114	-122.429	Promyrmekiaphila	clathrata	Napa
MY0003347	Oakville Grade/Trinity Rd, 8.1 mi E of Hwy 12	38.4114	-122.429	Promyrmekiaphila	clathrata	Napa
MY0003348	Oakville Grade/Trinity Rd, 8.1 mi E of Hwy 12	38.4114	-122.429	Promyrmekiaphila	clathrata	Napa		MY0003348 Promyrmekiaphila scaffolds	clathrata_alpha	C
MY0003349	Mark West Springs Rd, 4.5 mi E of Old Redwood Hwy	38.5401	-122.721	Promyrmekiaphila	clathrata	Sonoma
MY0003350	Mark West Springs Rd, 4.5 mi E of Old Redwood Hwy	38.5401	-122.721	Promyrmekiaphila	clathrata	Sonoma
MY0003351	Mark West Springs Rd, 4.5 mi E of Old Redwood Hwy	38.5401	-122.721	Promyrmekiaphila	clathrata	Sonoma		MY0003351 Promyrmekiaphila scaffolds	clathrata_alpha	D
MY0003354	North San Pedro Rd at Point San Pedro Rd	37.9974	-122.457	Promyrmekiaphila	clathrata	Marin
MY0003355	North San Pedro Rd at Point San Pedro Rd	37.9974	-122.457	Promyrmekiaphila	clathrata	Marin		MY0003355 Promyrmekiaphila scaffolds	clathrata_alpha	C
MY0003356	North San Pedro Rd at Point San Pedro Rd	37.9974	-122.457	Promyrmekiaphila	clathrata	Marin
MY0003359	Wildcat Canyon Rd, 1.1 mi W of Camino Pablo	37.8987	-122.225	Promyrmekiaphila	clathrata	Contra Costa
MY0003360	Wildcat Canyon Rd, 1.1 mi W of Camino Pablo	37.8987	-122.225	Promyrmekiaphila	clathrata	Contra Costa		MY0003360 Promyrmekiaphila scaffolds	clathrata_alpha	C
MY0003361	Wildcat Canyon Rd, 1.1 mi W of Camino Pablo	37.8987	-122.225	Promyrmekiaphila	clathrata	Contra Costa
MY0003362	Skyline Blvd, 3.4 mi N of Joaquin Millar Rd	37.8344	-122.185	Promyrmekiaphila	clathrata	Alameda
MY0003363	Skyline Blvd, 3.4 mi N of Joaquin Millar Rd	37.8344	-122.185	Promyrmekiaphila	clathrata	Alameda		MY0003363 Promyrmekiaphila scaffolds	clathrata_alpha	C
MY0003364	Skyline Blvd, 3.4 mi N of Joaquin Millar Rd	37.8344	-122.185	Promyrmekiaphila	clathrata	Alameda
MY0003365	Redwood Rd, 5.8 mi N of Hwy 580	37.7553	-122.102	Promyrmekiaphila	clathrata	Alameda
MY0003366	Redwood Rd, 5.8 mi N of Hwy 580	37.7553	-122.102	Promyrmekiaphila	clathrata	Alameda
MY0003367	Redwood Rd, 5.8 mi N of Hwy 580	37.7553	-122.102	Promyrmekiaphila	clathrata	Alameda		MY0003367 Promyrmekiaphila scaffolds	clathrata_alpha	C
MY0003368	Palomares Rd, 4.9 mi S of Paloverde Rd	37.646	-121.97	Promyrmekiaphila	clathrata	Alamada
MY0003369	Palomares Rd, 4.9 mi S of Paloverde Rd	37.646	-121.97	Promyrmekiaphila	clathrata	Alamada
MY0003370	Palomares Rd, 4.9 mi S of Paloverde Rd	37.646	-121.97	Promyrmekiaphila	clathrata	Alamada		MY0003370 Promyrmekiaphila scaffolds	clathrata_beta	M
MY0003372	Briones Rd, near Bear Creek Rd	37.9693	-122.157	Promyrmekiaphila	clathrata	Contra Costa		MY0003372 Promyrmekiaphila scaffolds	clathrata_beta	M
MY0003373	Briones Rd, near Bear Creek Rd	37.9693	-122.157	Promyrmekiaphila	clathrata	Contra Costa
MY0003374	Briones Rd, near Bear Creek Rd	37.9693	-122.157	Promyrmekiaphila	clathrata	Contra Costa
MY0003375	Angel Island State Park, Sunset Trail	47.8636	-122.434	Promyrmekiaphila	clathrata	Marin		MY0003375 Promyrmekiaphila scaffolds	clathrata_beta	H
MY0003376	Angel Island State Park, Sunset Trail	47.8636	-122.434	Promyrmekiaphila	clathrata	Marin
MY0003377	Angel Island State Park, Sunset Trail	47.8636	-122.434	Promyrmekiaphila	clathrata	Marin
MY0003467	Frank Raines Park, Del Puerto Canyon rd.	37.4199	-121.37	Promyrmekiaphila	clathrata	Stanislaus	female	MY0003467 Promyrmekiaphila scaffolds	clathrata_beta	K
MY0003468	Canada rd, SW of Jamison rd.	37.0157	-121.49	Promyrmekiaphila	korematsui	Santa Clara	female	MY0003468 Promyrmekiaphila scaffolds	korematsui
MY0003469	Canada rd, SW of Jamison rd.	37.0157	-121.49	Promyrmekiaphila	korematsui	Santa Clara	female	MY0003469 Promyrmekiaphila scaffolds	korematsui
MY0003470	Canada rd, SW of Jamison rd.	37.0157	-121.49	Promyrmekiaphila	korematsui	Santa Clara	female
MY0003471	Canada rd, SW of Jamison rd.	37.0157	-121.49	Promyrmekiaphila	korematsui	Santa Clara	female	MY0003471 Promyrmekiaphila scaffolds	korematsui
MY0003472	Leavesley Rd just E of Roop Rd	37.0575	-121.519	Promyrmekiaphila	sp.	Santa Clara	female
MY0003474	Leavesley Rd just E of Roop Rd	37.0575	-121.519	Promyrmekiaphila	sp.	Santa Clara	Immature female
MY0003475	Leavesley Rd just E of Roop Rd	37.0575	-121.519	Promyrmekiaphila	sp.	Santa Clara	female
MY0003479	Alum Rock Park, trail near Quail Hollow bridge	37.3935	-121.816	Promyrmekiaphila	clathrata	Santa Clara	female
MY0003480	Alum Rock Park, trail near Quail Hollow bridge	37.3935	-121.816	Promyrmekiaphila	clathrata	Santa Clara	spiderling	MY0003480 Promyrmekiaphila scaffolds	clathrata_beta	M
MY0003484	Alum Rock Park, trail near Quail Hollow bridge	37.3935	-121.816	Promyrmekiaphila	clathrata	Santa Clara	female
MY0003537	Edgewood Park, Clarkia Trail, off Canada Rd., near Hwy 280, E of San Carlos	37.4594	-122.285	Promyrmekiaphila	korematsui	San Mateo		MY0003537 Promyrmekiaphila scaffolds	korematsui
MY0003624	Blue Lakes Rd, NW side of Blue Lakes, 0.5mi SE Hwy20	39.181	-123.025	Promyrmekiaphila	clathrata	Lake
MY0003638	Crockett Blvd., Crockett Hills Regional Park, 1.0 miles SE jnct. w/ Carquinez Scenic Drive in Crockett	38.0401	-122.215	Promyrmekiaphila	clathrata	Contra Costa
MY0003642	Furlong Rd, 0.1 mi S of Occidental Rd	38.4031	-122.898	Promyrmekiaphila	clathrata	Sonoma		MY0003642 Promyrmekiaphila scaffolds	clathrata_beta	H
MY0003643	Furlong Rd, 0.1 mi S of Occidental Rd	38.4031	-122.898	Promyrmekiaphila	clathrata	Sonoma		MY0003643 Promyrmekiaphila scaffolds	clathrata_beta	H
MY0003644	Furlong Rd, 0.1 mi S of Occidental Rd	38.4031	-122.898	Promyrmekiaphila	clathrata	Sonoma
MY0003645	Guerneville Rd/Hwy 116, W of Guerneville	38.472	-123.006	Promyrmekiaphila	clathrata	Sonoma		MY0003645 Promyrmekiaphila scaffolds	clathrata_beta	I
MY0003646	Guerneville Rd/Hwy 116, W of Guerneville	38.472	-123.006	Promyrmekiaphila	clathrata	Sonoma
MY0003647	Guerneville Rd/Hwy 116, W of Guerneville	38.472	-123.006	Promyrmekiaphila	clathrata	Sonoma
MY0003648	Guerneville Rd/Hwy 116, W of Guerneville	38.472	-123.006	Promyrmekiaphila	clathrata	Sonoma
MY0003649	Fish Rock Rd, 1.7 mi SW of Old Stage Rd	38.8182	-123.584	Promyrmekiaphila	clathrata	Mendocino		MY0003649 Promyrmekiaphila scaffolds	clathrata_beta	I
MY0003650	Fish Rock Rd, 1.7 mi SW of Old Stage Rd	38.8182	-123.584	Promyrmekiaphila	clathrata	Mendocino
MY0003651	Fish Rock Rd, 1.7 mi SW of Old Stage Rd	38.8182	-123.584	Promyrmekiaphila	clathrata	Mendocino
MY0003652	Fish Rock Rd, 1.7 mi SW of Old Stage Rd	38.8182	-123.584	Promyrmekiaphila	clathrata	Mendocino
MY0003653	Fish Rock Rd, 6.1 mi E of Iverson Rd	38.8564	-123.497	Promyrmekiaphila	clathrata	Mendocino		MY0003653 Promyrmekiaphila scaffolds	clathrata_alpha	G
MY0003654	Fish Rock Rd, 6.1 mi E of Iverson Rd	38.8564	-123.497	Promyrmekiaphila	clathrata	Mendocino
MY0003655	Fish Rock Rd, 6.1 mi E of Iverson Rd	38.8564	-123.497	Promyrmekiaphila	clathrata	Mendocino
MY0003657	Stewarts Point Skaggs Springs Rd	38.6601	-123.325	Promyrmekiaphila	clathrata	Sonoma
MY0003658	Stewarts Point Skaggs Springs Rd	38.6601	-123.325	Promyrmekiaphila	clathrata	Sonoma		MY0003658 Promyrmekiaphila scaffolds	clathrata_beta	I
MY0003659	Stewarts Point Skaggs Springs Rd	38.6601	-123.325	Promyrmekiaphila	clathrata	Sonoma
MY0003660	Annapolis Rd, 3.4 mi N of Stewarts Point Skaggs Springs Rd	38.6982	-123.321	Promyrmekiaphila	clathrata	Sonoma
MY0003661	Annapolis Rd, 3.4 mi N of Stewarts Point Skaggs Springs Rd	38.6982	-123.321	Promyrmekiaphila	clathrata	Sonoma
MY0003662	Annapolis Rd, 3.4 mi N of Stewarts Point Skaggs Springs Rd	38.6982	-123.321	Promyrmekiaphila	clathrata	Sonoma
MY0003663	Soda Springs Rd, 0.5 mi E of Annapolis Rd	38.7232	-123.341	Promyrmekiaphila	clathrata	Sonoma
MY0003664	Soda Springs Rd, 0.5 mi E of Annapolis Rd	38.7232	-123.341	Promyrmekiaphila	clathrata	Sonoma
MY0003665	Soda Springs Rd, 0.5 mi E of Annapolis Rd	38.7232	-123.341	Promyrmekiaphila	clathrata	Sonoma
MY0003666	Soda Springs Rd, 0.5 mi E of Annapolis Rd	38.7232	-123.341	Promyrmekiaphila	clathrata	Sonoma
MY0003667	Soda Springs Rd/Kelly Rd, 4.3 mi E of Annapolis Rd	38.7445	-123.349	Promyrmekiaphila	clathrata	Sonoma
MY0003668	Soda Springs Rd/Kelly Rd, 4.3 mi E of Annapolis Rd	38.7445	-123.349	Promyrmekiaphila	clathrata	Sonoma
MY0003669	S Branch Rd/Kelly Rd, near Fuller Creek	38.7164	-123.337	Promyrmekiaphila	clathrata	Sonoma		MY0003669 Promyrmekiaphila scaffolds	clathrata_beta	I
MY0003670	S Branch Rd/Kelly Rd, near Fuller Creek	38.7164	-123.337	Promyrmekiaphila	clathrata	Sonoma
MY0003671	S Branch Rd/Kelly Rd, near Fuller Creek	38.7164	-123.337	Promyrmekiaphila	clathrata	Sonoma
MY0003672	Old Skaggs Springs Rd, N of SPSS Rd, near Lake Sonoma	38.6961	-123.098	Promyrmekiaphila	clathrata	Sonoma		MY0003672 Promyrmekiaphila scaffolds	clathrata_alpha	G
MY0003674	Noce Rd, N of Annapolis Rd	38.726	-123.415	Promyrmekiaphila	clathrata	Sonoma
MY0003675	Noce Rd, N of Annapolis Rd	38.726	-123.415	Promyrmekiaphila	clathrata	Sonoma		MY0003675 Promyrmekiaphila scaffolds	clathrata_beta	I
MY0003676	Noce Rd, N of Annapolis Rd	38.726	-123.415	Promyrmekiaphila	clathrata	Sonoma
MY0003677	Fish Rock Rd, 2.0 mi E of Old Stage Rd	38.8302	-123.537	Promyrmekiaphila	clathrata	Mendocino
MY0003678	Fish Rock Rd, 2.0 mi E of Old Stage Rd	38.8302	-123.537	Promyrmekiaphila	clathrata	Mendocino
MY0003679	Fish Rock Rd, 2.0 mi E of Old Stage Rd	38.8302	-123.537	Promyrmekiaphila	clathrata	Mendocino
MY0003683	Fish Rock Rd, 16.4 mi E of Old Stage Rd	38.8879	-123.391	Promyrmekiaphila	clathrata	Mendocino		MY0003683 Promyrmekiaphila scaffolds	clathrata_alpha	G
MY0003684	Fish Rock Rd, 16.4 mi E of Old Stage Rd	38.8879	-123.391	Promyrmekiaphila	clathrata	Mendocino
MY0003685	Fish Rock Rd, 16.4 mi E of Old Stage Rd	38.8879	-123.391	Promyrmekiaphila	clathrata	Mendocino
MY0003686	Ten Mile Rd (unmarked road 0.4 mi S of Ten Mile Rd), 0.7 mi from Earl Voorhees Memorial Grove	38.8707	-123.593	Promyrmekiaphila	clathrata	Mendocino		MY0003686 Promyrmekiaphila scaffolds	clathrata_beta	I
MY0003687	Ten Mile Rd (unmarked road 0.4 mi S of Ten Mile Rd), 0.7 mi from Earl Voorhees Memorial Grove	38.8707	-123.593	Promyrmekiaphila	clathrata	Mendocino
MY0003688	Ten Mile Rd (unmarked road 0.4 mi S of Ten Mile Rd), 0.7 mi from Earl Voorhees Memorial Grove	38.8707	-123.593	Promyrmekiaphila	clathrata	Mendocino
MY0003689	Eureka Hill Rd, 3.3 mi E of Ten Mile Rd	38.9038	-123.603	Promyrmekiaphila	clathrata	Mendocino
MY0003690	Eureka Hill Rd, 3.3 mi E of Ten Mile Rd	38.9038	-123.603	Promyrmekiaphila	clathrata	Mendocino
MY0003691	Eureka Hill Rd, 3.3 mi E of Ten Mile Rd	38.9038	-123.603	Promyrmekiaphila	clathrata	Mendocino
MY0003692	unmarked rd, 2.2 mi S of Mountain View Rd (at ~8 mile mark)	38.9299	-123.558	Promyrmekiaphila	clathrata	Mendocino
MY0003693	unmarked rd, 2.2 mi S of Mountain View Rd (at ~8 mile mark)	38.9299	-123.558	Promyrmekiaphila	clathrata	Mendocino		MY0003693 Promyrmekiaphila scaffolds	clathrata_alpha	G
MY0003694	unmarked rd, 2.2 mi S of Mountain View Rd (at ~8 mile mark)	38.9299	-123.558	Promyrmekiaphila	clathrata	Mendocino
MY0003695	unmarked rd, 9.2 mi S of Mountain View Rd (at ~8 mile marker), near Garcia River	38.8895	-123.503	Promyrmekiaphila	clathrata	Mendocino
MY0003696	unmarked rd, 9.2 mi S of Mountain View Rd (at ~8 mile marker), near Garcia River	38.8895	-123.503	Promyrmekiaphila	clathrata	Mendocino
MY0003697	unmarked rd, 9.2 mi S of Mountain View Rd (at ~8 mile marker), near Garcia River	38.8895	-123.503	Promyrmekiaphila	clathrata	Mendocino
MY0003698	Barnett Valley Rd, 3.5 mi S of Bodega Hwy	38.3687	-122.852	Promyrmekiaphila	clathrata	Sonoma
MY0003699	Barnett Valley Rd, 3.5 mi S of Bodega Hwy	38.3687	-122.852	Promyrmekiaphila	clathrata	Sonoma		MY3699 Promyrmekiaphila scaffolds	clathrata_beta	H
MY0003700	Barnett Valley Rd, 3.5 mi S of Bodega Hwy	38.3687	-122.852	Promyrmekiaphila	clathrata	Sonoma
MY0003701	Harrison Grade Rd, 2.1 mi N of Graton Rd	38.4416	-122.929	Promyrmekiaphila	clathrata	Sonoma
MY0003702	Harrison Grade Rd, 2.1 mi N of Graton Rd	38.4416	-122.929	Promyrmekiaphila	clathrata	Sonoma		MY3702 Promyrmekiaphila scaffolds	clathrata_beta	I
MY0003703	Harrison Grade Rd, 2.1 mi N of Graton Rd	38.4416	-122.929	Promyrmekiaphila	clathrata	Sonoma			clathrata_beta	I
MY3798	McCreery Ranch Road, E of Paicines	36.7685	-121.193	Promyrmekiaphila	korematsui	San Benito
MY4016	Lone Tree Road, NE of Hollister	36.9156	-121.273	Promyrmekiaphila	korematsui	San Benito
PR0000001	Alhambra Valley	37.9649	-122.132	Promyrmekiaphila	clathrata	Contra Costa	male
PR0000002	Berkeley	37.8717	-122.272	Promyrmekiaphila	clathrata	Alameda	female
PR0000003	Montebello Road 5 miles Southwest of Cupertino	37.2918	-122.096	Promyrmekiaphila	clathrata	Santa Clara	female		clathrata_beta	M
PR0000004	Berkeley	37.8717	-122.272	Promyrmekiaphila	clathrata	Alameda	male		clathrata_alpha	C
PR0000005	Mill Valley	37.9061	-122.544	Promyrmekiaphila	clathrata	Marin	male		clathrata_beta	H
PR0000006	Big Basin Redwood Park	37.185	-122.217	Promyrmekiaphila	clathrata	Santa Cruz	male		clathrata_beta	M
PR0000007	San Francisco	37.775	-122.418	Promyrmekiaphila	clathrata	San Francisco
PR0000008	Glen Ellen	38.3642	-122.523	Promyrmekiaphila	clathrata	Sonoma	male/female		clathrata_beta	I
PR0000009	Armstrong Redwoods State Reserve	38.547	-123.034	Promyrmekiaphila	clathrata	Sonoma	female		clathrata_beta	I
PR0000010	Armstrong Redwoods State Reserve	38.547	-123.034	Promyrmekiaphila	clathrata	Sonoma	female/juveniles
PR0000011	Berkeley	37.8717	-122.272	Promyrmekiaphila	clathrata	Alameda	female		clathrata_alpha	C
PR0000012	Big Basin State Park North entrance	37.1996	-122.196	Promyrmekiaphila	clathrata	Santa Cruz	female
PR0000013	1 mile East of Alum Rock Park	37.4028	-121.781	Promyrmekiaphila	clathrata	Santa Clara	female w/young		clathrata_beta	M
PR0000014	0.5 miles East of radio towers, San Brune Mountain	37.6819	-122.427	Promyrmekiaphila	clathrata	San Mateo	female		clathrata_beta	H
PR0000015	1 mile East of Alum Rock Park	37.4028	-121.781	Promyrmekiaphila	clathrata	Santa Clara	male		clathrata_beta	M
PR0000016	1 mile East of Alum Rock Park	37.4028	-121.781	Promyrmekiaphila	clathrata	Santa Clara	male/female
PR0000017	1 mile East of Alum Rock Park	37.4028	-121.781	Promyrmekiaphila	clathrata	Santa Clara	female
PR0000018	1 mile East of Alum Rock Park	37.4028	-121.781	Promyrmekiaphila	clathrata	Santa Clara	female w/ young
PR0000019	3 miles North Soquel	37.032	-121.946	Promyrmekiaphila	clathrata	Santa Cruz	juvenile
PR0000020	Montclair, East Oakland	37.8316	-122.211	Promyrmekiaphila	clathrata	Alameda	male		clathrata_alpha	C
PR0000021	Strawberry Creek	37.8746	-122.237	Promyrmekiaphila	clathrata	Alameda	male		clathrata_alpha	C
PR0000022	Alameda County	37.692	-122.096	Promyrmekiaphila	clathrata	Alameda	male
PR0000023	Del Puerto Canyon	37.423	-121.381	Promyrmekiaphila	clathrata	Stanislaus	male		clathrata_beta	K
PR0000024	Kensington District	37.9106	-122.279	Promyrmekiaphila	clathrata	Contra Costa	male		clathrata_alpha	C
PR0000025	Platina Road 3.5 miles Southeast Ono	40.4405	-122.667	Promyrmekiaphila	winnemem	Shasta	male
PR0000026	Platina Road 3.5 miles Southeast Ono	40.4405	-122.667	Promyrmekiaphila	winnemem	Shasta	female		winnemem
PR0000027	Platina Road 3.5 miles Southeast Ono	40.4405	-122.667	Promyrmekiaphila	winnemem	Shasta	female w/young
PR0000028	Hopland Field Station	39.0011	-123.088	Promyrmekiaphila	clathrata	Mendocino	male		clathrata_alpha	E
PR0000029	Palo Alto	37.4419	-122.142	Promyrmekiaphila	clathrata	Santa Clara	male
PR0000030	Ben Lamond 1600'	37.0851	-122.122	Promyrmekiaphila	clathrata	Santa Cruz	female		clathrata_beta	M
PR0000031	Contra Costa County	37.9121	-122.09	Promyrmekiaphila	clathrata	Contra Costa	female
PR0000032	Ben Lomond	37.0892	-122.085	Promyrmekiaphila	clathrata	Santa Cruz	female
PR0000033	Palo Alto	37.4419	-122.142	Promyrmekiaphila	clathrata	Santa Clara	male
PR0000034	near Santa Rosa	38.4406	-122.713	Promyrmekiaphila	clathrata	Sonoma	juvenile
PR0000035	Palo Alto	37.4419	-122.142	Promyrmekiaphila	clathrata	Santa Clara	male
PR0000036	Point Reyes	38.0014	-122.996	Promyrmekiaphila	clathrata	Marin	female
PR0000037	Sam MacDonald Park	37.3019	-122.269	Promyrmekiaphila	clathrata	San Mateo	female		clathrata_beta	M
PR0000038	Orinda	37.8772	-122.179	Promyrmekiaphila	clathrata	Contra Costa	female
PR0000039	Briones Regional Park	37.9265	-122.159	Promyrmekiaphila	clathrata	Contra Costa	female		clathrata_beta	M
PR0000040	Morgan Territory Road	37.8447	-121.834	Promyrmekiaphila	clathrata	Contra Costa	female
PR0000041	Morgan Territory Road	37.8447	-121.834	Promyrmekiaphila	clathrata	Contra Costa	female		clathrata_beta	M
PR0000042	Morgan Territory Road	37.8447	-121.834	Promyrmekiaphila	clathrata	Contra Costa	female
PR0000043	San Pablo Ridge below Eureka Peak	37.8832	-122.207	Promyrmekiaphila	clathrata	Contra Costa	female w/young
PR0000044	Piedmont	37.8244	-122.231	Promyrmekiaphila	clathrata	Alameda
PR0000046	3 miles North Soquel	37.032	-121.946	Promyrmekiaphila	clathrata	Santa Cruz	juvenile
PR0000047	Morgan Territory Road	37.8447	-121.834	Promyrmekiaphila	clathrata	Contra Costa	female
PR0000048	Morgan Territory Road	37.8447	-121.834	Promyrmekiaphila	clathrata	Contra Costa	female
PR0000049	Palo Alto	37.4419	-122.142	Promyrmekiaphila	clathrata	Santa Clara	male
PR0000050	Drake's View Road	38.074	-122.849	Promyrmekiaphila	clathrata	Marin
PR0000051	Claremont Canyon	37.8679	-122.229	Promyrmekiaphila	clathrata	Alameda	female		clathrata_alpha	C
PR0000052	Castro Valley	37.6942	-122.085	Promyrmekiaphila	clathrata	Alameda	male
PR0000053	Castro Valley	37.6942	-122.085	Promyrmekiaphila	clathrata	Alameda	female
PR0000054	Castro Valley	37.6942	-122.085	Promyrmekiaphila	clathrata	Alameda	female
PR0000055	7 miles West Oakville	38.4091	-122.459	Promyrmekiaphila	clathrata	Napa	juvenile
PR0000056	Canyon	37.8317	-122.187	Promyrmekiaphila	clathrata	Alameda/Contra Costa	male		clathrata_alpha	C
PR0000057	Tilden Regional Park	37.912	-122.258	Promyrmekiaphila	clathrata	Contra Costa	male		clathrata_alpha	C
PR0000058	Mailliard Redwoods State Reserve	38.9059	-123.331	Promyrmekiaphila	clathrata	Mendocino	male		clathrata_alpha	G
PR0000059	Monticello	38.5872	-122.231	Promyrmekiaphila	clathrata	Napa	female
PR0000060	10 miles South Monticello	38.4088	-122.204	Promyrmekiaphila	clathrata	Napa	female
PR0000061	Mailliard Redwoods State Reserve	38.9059	-123.331	Promyrmekiaphila	clathrata	Mendocino	female
PR0000062	Berkeley	37.8717	-122.272	Promyrmekiaphila	clathrata	Alameda	male		clathrata_alpha	C
PR0000063	1.7 miles West of Guerneville on route 116	38.511	-123.033	Promyrmekiaphila	clathrata	Sonoma	female
PR0000064	Del Puerto Canyon	37.423	-121.381	Promyrmekiaphila	clathrata	Stanislaus	juvenile
PR0000065	Anchor Bay	38.8028	-123.577	Promyrmekiaphila	clathrata	Mendocino	female		clathrata_beta	I
PR0000066	1 mile West of I5 on Del Puerto Canyon Road	37.4679	-121.193	Promyrmekiaphila	clathrata	Stanislaus	male
PR0000067	Hopland Field Station	39.0011	-123.088	Promyrmekiaphila	clathrata	Mendocino	male		clathrata_alpha	E
PR0000068	Montebello Road	37.293	-122.097	Promyrmekiaphila	clathrata	Santa Clara	female
PR0000069	Petaluma	38.2325	-122.636	Promyrmekiaphila	clathrata	Sonoma	female
PR0000070	1.1 miles South of Occidental	38.3929	-122.935	Promyrmekiaphila	clathrata	Sonoma	female
PR0000071	Montebello Road 5 miles Southwest of Cupertino	37.2918	-122.096	Promyrmekiaphila	clathrata	Santa Clara	female		clathrata_beta	M
PR0000072	Mailliard Redwoods State Reserve	38.9059	-123.331	Promyrmekiaphila	clathrata	Mendocino	female		clathrata_alpha	G
PR0000073	San Geronimo	38.0154	-122.667	Promyrmekiaphila	clathrata	Marin	female
PR0000074	San Jose	37.3394	-121.894	Promyrmekiaphila	clathrata	Santa Clara	male
PR0000075	San Geronimo	38.0154	-122.667	Promyrmekiaphila	clathrata	Marin	female w/ young		clathrata_beta	H
PR0000076	Swasey Drive & Hwy 299 0.5 miles East of Shasta	40.5904	-122.478	Promyrmekiaphila	winnemem	Shasta	juvenile
PR0000077	Green Valley			Promyrmekiaphila	winnemem		male
PR0000078	Mill Valley	37.9061	-122.544	Promyrmekiaphila	clathrata	Marin	juvenile
PR0000079	Mill Valley	37.9061	-122.544	Promyrmekiaphila	clathrata	Marin
PR0000080	San Geronimo	38.0154	-122.667	Promyrmekiaphila	clathrata	Marin	female		clathrata_beta	H
PR0000081	San Geronimo	38.0154	-122.667	Promyrmekiaphila	clathrata	Marin	female
PR0000082	San Geronimo	38.0154	-122.667	Promyrmekiaphila	clathrata	Marin	female
PR0000083	2.4 miles South Olema	38.0104	-122.764	Promyrmekiaphila	clathrata	Marin	female		clathrata_beta	H
PR0000084	Samuel P. Taylor State Park	38.0295	-122.724	Promyrmekiaphila	clathrata	Marin	male
PR0000085	Mill Valley	37.9061	-122.544	Promyrmekiaphila	clathrata	Marin
PR0000086	Ridge beteween San Anselmo and San Rafael	37.9667	-122.544	Promyrmekiaphila	clathrata	Marin	male
PR0000087	San Geronimo	38.0154	-122.667	Promyrmekiaphila	clathrata	Marin	female
PR0000088	San Pablo Ridge below Eureka Peak	37.8832	-122.207	Promyrmekiaphila	clathrata	Contra Costa
PR0000089	Montebello Road 5 miles Southwest of Cupertino	37.2918	-122.096	Promyrmekiaphila	clathrata	Santa Clara
PR0000090	Montebello Road 5 miles Southwest of Cupertino	37.2918	-122.096	Promyrmekiaphila	clathrata	Santa Clara
